# Supplementary material for: Stomach secretes estrogen in response to the blood triglyceride levels
Source: Commun Biol. 2021 Dec 7;4:1364. doi: 10.1038/s42003-021-02901-9 (PMC8651635; doi:10.1038/s42003-021-02901-9)
Supplement: Supplementary file 4 — Supplementary Data 1 [file 42003_2021_2901_MOESM4_ESM.xlsx]

## Sheet: Normal rat
Normal rat	Fig 2a, b, and 3a
Olive oil	Tail vein TG (h after administration)							Tail vein E2 (h after administration)							Stomach E2					Tail vein Chol (h after administration)
	0	1	2	3	4	5		0	1	2	3	4	5		2 h after administration					0	1	2	3	4	5
N-oil-1	97.14	178.8	425.56	203.24	136.48	153.76		67.18	98.15	114.9	102.45	70.24	83.21				Fig 2a (0~5h) olive oil	Fig 2b (2h) olive oil		74.02	74.02	72.54	78.46	74.76	67.36
N-oil-2	95.12	198.51	234.38	189.36	153.94	72.18		58.36	44.89	71.83	88.01	88.79	58.95							102.15	112.51	99.18	111.03	99.18	108.07
N-oil-3	112.97	186.65	270.54	217.01	172.01	186.63		46.28	67.07	49.66	47.71	35.45	34.12							96.22	85.86	84.38	86.6	97.7	84.38
N-oil-4	114.37	149.97	273.65	180.24	136.46	132.12		37.82	52.25	42.08	41.5	46.71	40.79							92.52	84.38	84.38	82.9	79.94	86.6
N-oil-5	92.2	135.46	269.43	228.19	79.86	126.35		55.47	71.65	72.84	52.14	43.23	39.75							72.77	73.5	89.51	77.86	79.32	67.68
N-oil-6	40.69	125.56	136.1	77.69	59.54	72.59		71.67	102.12	106.49	78.59	81.58	66.67							105.51	101.15	111.34	111.34	117.89	103.33
N-oil-7	130.84	171.1	236.09	182.62	210.27	157.06		80.55	98.84	118.97	81.64	70.3	72.87							75.68	82.23	82.23	80.05	72.77	74.95
N-oil-8	198.53	180.04	328.01	363.77	204.7	166.47		66.15	87.34	98.9	62.37	68.39	56.11							96.05	85.87	88.78	93.87	93.14	81.5
N-oil-9	160.31	219.5	296	263.89	187.44	204.7		49.55	59.5	70.54	49.02	46.67	45.14							81.73	73.84	71.69	73.84	70.97	75.99
N-oil-10	164.64	196.89	253.14	196.2	181.79	104.28		41.99	61.34	66.9	66.67	60.5	57.73							96.06	75.99	83.88	89.61	80.29	93.91
N-oil-11	172.19	208.55	422.58	356.72	216.09	192.08		53.42	78.57	134.21	106.45	87.08	51.98							85.31	72.41	83.16	92.48	96.06	90.33
N-oil-12	182.48	161.9	312.82	294.98	264.11	163.27		52.05	66.22	75.94	73.72	57.2	45.22							108.97	86.03	98.93	109.68	111.84	106.1
N-oil-13	55.98	97.39	131.09	113.83	89.21	69.25		72	107.51	115.93	103.04	91.19	78.63							90.33	75.27	86.03	89.61	89.61	83.88
N-oil-14	158.7	286.03	298.61					20.83	23.11	33.2
N-oil-15	158.67	245.79	331.11					34.23	57.73	50.74
N-oil-16	97.99	225.21	270.49					45.57	90.08	51.83
N-oil-17	131.94	146.55	227.75					30.15	47.45	55.79
N-oil-18	153.3	153.7	324.58					64.59	86.22	99.14
N-oil-19	54.22	72.95	130.69					51.1	62.57	59.03
N-oil-20	146.66	181.38	326.06					56.89	74.03	110.02
N-oil-21	118.97	105.72	261.75					43.77	84.33	77.36
N-oil-22	172.31	207.2	323.48					57.53	54.27	87.76					3236		Fig 3a (2h) olive oil
N-oil-23	140.6	194.51	324.48					77.54	72.71	118.55					2453
N-oil-24	136.37	111	156.45					47.19	57.53	60.79					2333
N-oil-25	108.93	139.85	176.57					50.06	50.25	63.11					4297
N-oil-26	129.32	206.4	249.29					69.82	131.82	145.73					6616
N-oil-27	174.29	167.62	244.77					61.54	119.17	136.47					4216
N-oil-28	146.17	204.83	343.48					51	79.99	118.68					3479
N-oil-29	91.97	143.46	226.17					54.41	68.17	103.85					3437
N-oil-30	111.45	116.13	190.9					50.93	78.67	120.51					3817
N-oil-31	137.82	252.18	314.04					50.01	71.4	81.24					2773
N-oil-32	151.16	151.72	376.25					58.5	68.95	80.68					3396
N-oil-33	187.52	297.69	425.43					51.49	67.96	81.56					3915
N-oil-34	128.92	188.69	288.31					52.42	79.98	109.04					3230
N-oil-35	181.66	263.7	393.79					44.74	65.68	74.51					3537
N-oil-36	129.8	155.99	339.31					41.91	59.15	77.16					3061
N-oil-37	104.75	150.3	241.39					48.47	59.52	77.64					2798
water
N-DW-1	138.27	129.92	129.92	121.58	128.13	75.09		47.3	55.33	53.87	39.2	51.67	38.46				Fig 2a (0~5h) DW	Fig 2b (2h) DW		67.36	56.99	53.29	59.96	59.22	54.77
N-DW-2	184.16	108.47	108.47	82.84	76.29	87.01		54.22	47.87	56.01	50.56	57.5	53.37							74.76	68.84	63.66	64.4	65.14	65.14
N-DW-3	140.71	126.68	151.47	151.38	154.2	157.01		60.18	54.24	41.16	51.07	57.04	51.82							71.06	71.8	65.14	73.28	74.76	59.96
N-DW-4	143.61	106.03	118.33	106.11	107.52	101.98		44.36	37.44	43.87	40.32	42.96	38.69							69.13	58.94	68.4	70.59	62.58	60.4
N-DW-5	102.13	99.31	96.45	107.41	116.77	77.84		36.16	35.79	30.83	34.31	40.84	38.6							109.15	92.42	97.51	104.79	90.23	90.96
N-DW-6	139.03	99.34	81.47	88.38	68.93	68.94		21.11	26.95	34.09	28.41	24.87	31.67							95.33	94.6	86.59	88.05	80.77	84.41
N-DW-7	106.76	104.43	87.61	97.37	99.73	101.26		55.08	51.37	54.17	46.21	68.66	59.27							89.61	82.44	83.16	84.59	79.58	81.01
N-DW-8	101.75	98.23	103.26	101.71	110.7	109.56		57.18	68.2	64.78	57.7	70.12	67.51							88.18	90.33	88.9	89.61	85.31	76.71
N-DW-9	89.79	105.02	92.21					23.98	39.03	42.07
N-DW-10	153.86	134.76	140.46					22.88	22.29	20.33
N-DW-11	98.43	106.5	108.83					64.01	72.16	75.43
N-DW-12	125.8	124.74	164.91					79.7	56.04	53.31					1595		Fig 3a (2h) DW
N-DW-13	144.83	148	136.37					51.62	46.75	47.99					1716
N-DW-14	103.6	87.74	71.88					51.28	67.23	31.94					1638
N-DW-15	113.02	90.88	105.59					46.66	42.76	32.1					2397
N-DW-16	127.14	140.87	128.31					54.77	54.91	49.86					2117
N-DW-17	123.06	117.2	126.58					46.47	42.81	43.35					2030
N-DW-18	160.56	109	90.24					53.22	55.91	55.19					1762
N-DW-19	148.02	121.83	117.28					53.53	50.2	38.95					2107
N-DW-20	71.32	67.65	87.4					49.62	40.11	43.78					1632
N-DW-21	69.05	70.69	73.98					50.06		53.06					1454

## Sheet: GX rat
GX rat	Fig 3b (0~5h) and c (2h)
Olive oil	Tail vein TG (h after administration)							Tail vein E2 (h after administration)
	0	1	2	3	4	5		0	1	2	3	4	5
GX-oil-1	50.09	119.45	210	159.27	117.53	187.52		52.61	53.15	52.81	36.74	35.09	43.93
GX-oil-2	48.17	61.01	238.26	227.34	202.93	182.38		28.7	31.77	40.37	57.28	51.03	49.22
GX-oil-3	74.56	167.81	223.71	132.96	124.88	135.38		29.56	61.43	106.87	98.43	53.46	48.71
GX-oil-4	67.28	77.04	195.43	117.57	109.47	260.15		60.02	62.12	47.12	42.91	31.11	34.76
GX-oil-5	74.65	113.56	109.51	99.01	98.97	111.94		59.46	60.19	62.15	59.55	61.88	55.87
GX-oil-6	98.14	206.08	158.97	155	169.64	148.49		52.85	55.48	41	48.66	44.29	37.95
GX-oil-7	97.35	178.51	293.69	253.96	309.13	204.42		26.12	46.87	41.9	55.59	54.26	49.89
GX-oil-8	107.73	159.14	395.77	222.5	260.4	246.98		56.68	67.19	62.52	55.93	58.69	53.37
GX-oil-9	99.27	216.06	316.33	135.08	135.28	157.06		77.53	81.92	77.27	69.43	57.36	67.47
GX-oil-10	94.46	316.51	357.24	292.39	288.89	206.19		61.47	60.74	65.94	63.2	64.55	64.63
GX-oil-11	63.43	206.05	168.8	126.12	73.71	88.2		53.35	55.16	55.87	57.1	57.47	45.01
GX-oil-12	66.62	120.5	122.54	103.48	90.91	99.68		63.54	65.89	61.72	69.5	68.36	55.33
GX-oil-13	70.1	92.92	104.43	136.46	111.91	113.41		58.18	58.62	69.58	53.9	62.37	66.09
GX-oil-14	83.82	173.5	131.43	146.87	125.74	137.59		57.56	57.06	54.29	57.3	51.3	51.33
water
GX-DW-1	79.12	94.74	68.06	83.54	85.21	55.97		57.89	65.48	66.13	64.95	61.45	58.88
GX-DW-2	55.09	62.01	52.53	49.97	55.92	71.36		75.61	80.07	74.78	30.79	37.62	37.26
GX-DW-3	95.28	89.21	93.46	80.11	95.89	81.93		59.45	55.06	58.87	46.35	61.51	48.21
GX-DW-4	68.94	69.76	64.86	72.99	72.98	66.52		58.62	56.78	58.74	64	53.91	60.01
GX-DW-5	101.06	96.68	72.81	57.79	72.81	65.35		52.34	55.86	70.7	36.09	89.18	72.14
GX-DW-6	80.28	90.72	88.83	83.16	76.5	70.63		67.84	76.98	68.21	65.02	77.82	74.63
GX-DW-7	89.64	82.04	76.55	74.47	65.51	80.02		50.53	65.08	57.58	68.41	67.43	65.81
GX-DW-8	57.47	56.12	63.99	50.05	58.48	57.04		59.75	63.91	60.53	67.74	64.39	59.51
GX-DW-9	65.22	70.16	73.4	74.34	89.03	71.55		59.04	68.93	69.48	65.86	65.63	77.05
GX-DW-10	86.98	88.71	75.68	78.18	62.2	77.76		54.44	59.56	55.68	56.79	52.28	59.11
GX-DW-11	73.71	79.57	66.95	74.7	76.78	82.26		81.37	75.33	76.96	68.44	56.93	71.3
GX-DW-12	111.71	126.9	104.83	109.65	106.89	103.45		47.12	64.03	58.74	55.87	56.49	43.25
GX-DW-13	115.14	99.78	88.42	94.92	104.69	107.09		46.72	43.78	44.79	46.07	47.4	47.06

## Sheet: Glu
Normal rat	Fig. 2c
Glucose	Tail vein Glucose (h after administration)									Tail vein E2 (h after administration)									Tail vein TG (h after administration)
	0	0.5	1	1.5	2	3	4	5		0	0.5	1	1.5	2	3	4	5		0	0.5	1	1.5	2	3	4	5
N-Glu-1	48	138	150	131	119	91	85	82		53.4	50.72	44.79	51.19	51.46	56.68	58.14	58.29		96.1	38.5	49.64	42.32	35.64	43.27	50.59	48.37
N-Glu-2	58	122	169	127	108	93	79	81		56.06	50.26	45.48	49.28	52.97	56.81	54.65	52.06		84.64	44.23	50.91	53.78	50.59	46.78	47.73	41.36
N-Glu-3	63	128	137	114	104	89	83	71		57.41	41.73	37.19	50.57	59.03	58.73	54.91	57.22		130.97	60.87	58.14	58.15	71.74	67.38	60.32	65.77
N-Glu-4	48	140	173	119	116	101	79	77		50.15	48.64	44.07	46.17	37.45	45.77	47.92	53.12		142.95	107.6	80.42	67.92	57.63	51.63	49.99	51.63
N-Glu-5	58	130	142	128	105	91	80	90		61.29	29.28	28	60.97	59.87	68.43	74.44	66.92		63.91	32.49	30.85	35.25	39.11	37.46	41.32	40.76
N-Glu-6	55	130	149	122	97	73	72	72		60.29	31.46	32.45	51.98	51.35	64.63	63.99	60.77		79.32	50.69	31.4	40.77	45.18	52.33	57.84	51.79
N-Glu-7	66	135	175	132	121	95	101	87		52.24	50.24	43.71	47.57	48.38	51.18	54.59	49.61		88.98	62.61	52.73	52.73	60.42	72.5	65.9	59.86
N-Glu-8	63	140	146	124	108	96	94	91		55.22	47.36	42.87	47.44	54.49	52.5	53.2	56.49		119.19	77.99	80.73	69.2	82.38	64.8	68.65	56.02
N-Glu-9	66	143	144	118	103	88	84	91		49.43	26.86	26.95	27.62	42.83	34.8	56.53	54.62		103.17	70.97	69.33	59.5	52.94	65.5	61.14	60.59
N-Glu-10	33	150	164	131	102	78	71	74		55.12	29.47	25.02	32.51	45.78	47.3	56.41	55.46		108.62	70.41	57.31	58.4	56.22	44.76	41.49	41.48
Water
N-DW-1	48	64	63	64	64	54	54	57		52.2	60.37	56.28	57.56	60.59	56.06	56.66	59.17		83.06	81.46	65.23	77.65	59.51	62.69	49.64	50.27
N-DW-2	52	68	67	67	60	49	57	65		54.72	57.12	56.88	56.71	54.59	56.04	61.48	61.11		64.12	58.14	52.71	52.15	45.09	38.58	47.27	45.64
N-DW-3	56	76	74	69	66	60	57	55		59.16	57.34	58.85	55.55	57.65	58.54	54.95	61.12		108.12	88.58	78.8	75.51	66.28	60.3	55.95	52.69
N-DW-4	65	77	77	74	66	37	48	46		58.72	56.13	62.15	59.61	55.42	57.6	63.82	61.68		93.11	83.74	76.57	72.72	57.84	60.04	63.36	61.17
N-DW-5	61	72	64	67	70	62	63	59		50.84	52.12	48.89	52.36	56.82	58.8	52.89	50.74		100.82	87.59	61.7	74.39	60.05	57.86	54	49.03
N-DW-6	72	78	78	80	78	65	49	60		55.92	50.88	53.21	54.22	53.77	54.06	56.79	56.94		145.64	134.56	129.62	110.95	113.33	117.54	99.41	86.24
N-DW-7	58	66	60	53	62	41	28	36		55.38	56.02	51.65	53.95	56.78	54.56	51.05	52.42		111.86	93.38	96.67	93.92	82.94	71.4	64.27	61.52
N-DW-8	58	67	74	67	66	56	63	51		49.78	54.62	58.35	57.32	58.33	53.72	53.83	56.54		94.44	90.05	58.4	60.59	67.14	59.5	56.22	62.77
N-DW-9	51	55	59	59	55	49	41	41		51.69	51.37	49.15	53.39	50.74	54.07	48.16	52.04		87.87	79.15	43.67	61.13	52.4	49.67	53.49	58.95

## Sheet: i.v. TG
Normal rat	Fig. 4a
TG emulsion		Tail vein TG										Tail vein E2
		0	0.1	0.5	1	1.5	2	3	4	5		0	0.1	0.5	1	1.5	2	3	4	5
N-oil-1		153.47	1129.81	543.68	153.47	124.08	127.35	138.78	104.49	89.8		46.71	73.14	82.2	62.55	62.21	61.54	43.79	48.02	61.87
N-oil-2		189.21	871.73	550.74	217.93	153.73	136.84	153.73	157.11	131.77		46.07	65.33	76.75	50.22	51.07	58.59	44.38	51.34	46.95
N-oil-3		186.2	905.83	655.89	209.68	130.84	104	120.78	139.23	115.75		51.42	77.53	93.23	66.13	58.01	54.02	47.06	48.35	45.78
N-oil-4		135.87	972.93	600.53	214.72	135.87	107.36	90.58	83.87	88.91		49.11	92.61	90.76	69.77	59.29	50.64	49.86	48.92	48.54
N-oil-5		78.87	902.42	293.47	99.05	89.88	66.03	75.2	53.19	66.03		49.35	89.51	77.46	65.96	51.3	49.35	47	47.96	49.37
N-oil-6		162.66	431.14	417.43	241.05	190.1	164.62	154.82	139.14	152.86		46.66	63.94	88.28	74.86	56.72	52.74	58.09	58.1	49.77
N-oil-7		114.56	554	326.59	107.72	94.04	73.53	78.66	66.69	61.56		55.82	85.56	73.19	60.21	54.72	55.16	60.92	62.4	54.52
N-oil-8		114.56	595.04	362.5	188.09	92.33	70.11	85.49	80.36	75.24		46.32	69.6	65.65	59.49	59.04	52.56	52.83	52.76	53.68
N-oil-9		121.14	916.67	833.5	193.46	92.21	121.14	139.22	112.1	92.21		48.04	96.55	77.61	67.31	63.24	60.85	54.19	57.11	44.22
N-oil-10		128.37	990.8	428.5	171.76	122.95	95.83	95.83	108.48	99.44		51.62	62.65	93.54	70.93	63.64	57.79	62.01	53.35	44.22
saline
N-saline-1		121.64	97.99	74.33	77.71	101.36	128.39	163.87	146.98	126.7		38.04	51.66	42.66	44.9	46.43	44.89	43.63	42.9	49.65
N-saline-2		84.47	91.23	67.58	99.67	87.85	76.02	72.64	52.37	57.44		43.84	47.42	44.18	50.63	55.09	50.45	44.88	41.6	44.03
N-saline-3		83.87	87.23	70.45	92.26	90.58	109.04	97.29	72.13	72.13		53.85	34.42	51.71	53.84	57.63	51.96	45.55	42.32	53.55
N-saline-4		96.03	48.99	37.24	54.87	68.59	66.63	66.63	58.79	64.67		46.77	45.63	39.27	49.89	49.11	45.63	46.31	44.96	44.56
N-saline-5		113.67	101.91	54.87	72.51	52.91	78.39	94.07	94.07	101.91		51.3	47.69	48.89	47.23	36.76	48.89	40.29	41.95	42.15
N-saline-6		177.34	129.31	77.59	73.89	108.99	134.85	127.46	96.06	68.35		55.11	47.54	43.28	36.67	57.4	53.16	53.08	47.79	52.11
N-saline-7		166.25	121.92	110.84	125.61	162.56	149.63	164.41	157.02	168.1		51.16	48.71	51.22	56.71	52.86	56.11	50.24	60.92	59.89
N-saline-8		174.7	176.58	78.9	95.8	150.28	184.09	167.19	152.16	118.35		44.7	56.77	40.54	49.36	39.05	57.98	54.042	41.88	41.65
N-saline-9		116.47	93.92	77.02	65.75	154.04	95.8	103.32	92.05	73.26		49.55	46.85	51.01	47.32	50.86	46.38	48.03	48.06	47.79
N-saline-10		140.89	150.28	82.65	125.86	88.29	122.1	112.71	73.26	84.53		47.13	43.64	43.2	48.28	51.56	50.75	52.3	47.6	50.02

## Sheet: Male GM
Normal rat Gastric mucosa		Fig 4d
		E2					Phospholipid					relative E2/phospholipid					relative E2/phosholipid (T=20, C=0)=1
		T=0,C=0	T=0, C=500	T=20, C=0	T=20, C=500		T=0, C=0	T=0, C=500	T=20, C=0	T=20, C=500		T=0, C=0	T=0, C=500	T=20, C=0	T=20, C=500		T=0, C=0	T=0, C=500	T=20, C=0	T=20, C=500
N-GM-1		84.87	115.25	105.46	167.47		144.25	203.36	128.88	146.61		0.588354	0.566729	0.818281	1.14228		0.719012	0.692585	1	1.39595
N-GM-2		105.24	78.18	88.13	164.37		102.86	112.32	96.95	112.32		1.02314	0.696047	0.909025	1.46341		1.12553	0.765707	1	1.60987
N-GM-3		87.72	114.18	108.55	157.73		159.62	150.16	140.7	141.88		0.549555	0.760389	0.7715	1.11171		0.712321	0.985599	1	1.44098
N-GM-4		87.71	93.3	96.44	118.51		69.76	57.94	78.04	55.57		1.25731	1.61029	1.23578	2.13263		1.01743	1.30306	1	1.72574
N-GM-5		56.81	55.73	84.64	77.39		83.2	98.46	87.37	67.95		0.682813	0.566017	0.968754	1.13893		0.704836	0.584273	1	1.17566
N-GM-6		68.13	96.52	98.82	170.72		110.94	153.93	113.71	120.65		0.614116	0.627038	0.869053	1.415		0.706649	0.721519	1	1.62821
N-GM-7		86.66	73.47	124.21	167.51		145.61	159.48	137.29	151.16		0.595151	0.460685	0.904727	1.10816		0.657824	0.509197	1	1.22486
N-GM-8		46.76	50.81	51.95	63.67		72.06	74.15	81.46	74.15		0.648904	0.685233	0.637736	0.858665		1.01751	1.07448	1	1.34643
N-GM-9		81.57	87.9	94.24	119.99		151.44	152.48	144.13	171.28		0.538629	0.576469	0.653854	0.700549		0.823776	0.881648	1	1.07141

## Sheet: OVX rat
OVX rat	Fig 5b (0-5h, 2h)
Olive oil		Tail vein TG							Tail vein E2
		0	1	2	3	4	5		0	1	2	3	4	5
OVX-oil-1		115.78	214.48	172.72	113.88	98.7	81.62		46.67	83.2	69.25	56.9	46.97	42.82
OVX-oil-2		123.38	123.38	159.44	165.13	119.58	60.74		46.35	53.44	73.96	78.96	61.29	38.43
OVX-oil-3		72.13	98.7	189.81	117.68	104.39	70.23		41.06	54.11	76.87	60.54	38.96	36.87
OVX-oil-4		55.7	116.97	170.81	111.4	83.55	68.7		45.55	51.19	59.73	51.15	53.51	48.57
OVX-oil-5		122.54	176.38	317.49	185.66	168.95	92.83		50.84	57.71	77.59	61	59.85	47.35
OVX-oil-6		127.4	232.33	202.35	84.31	63.7	89.93		36.67	65.18	58.06	39.54	38.42	29.28
OVX-oil-7		88.06	103.05	191.11	123.66	95.55	52.46		35.07	43	64.95	35.84	36.64	26.48
OVX-oil-8		62.04	124.07	135.35	152.27	75.2	60.16		37.84	42.77	49.25	60.9	33.2	28.89
OVX-oil-9		74.1	166.73	200.41	129.68	87.57	79.15		44.88	55.39	67.83	49.9	39.89	36.25
water
OVX-DW-1		87.31	70.23	64.53	56.94	47.45	47.45		47.36	36.73	24.88	29.36	23.59	37.9
OVX-DW-2		70.55	63.13	48.27	63.13	66.84	53.84		39.08	44.62	42.7	48.31	45.59	32.1
OVX-DW-3		92.83	79.84	68.7	55.7	48.27	46.42		47.31	39.97	39.96	37.092	40.14	34.26
OVX-DW-4		103.05	104.92	106.8	112.42	125.53	80.56		35.93	26.79	24.66	25.2	30.04	28.31
OVX-DW-5		59.96	56.21	50.59	48.71	50.59	48.71		32.26	29.93	28.18	23.45	42.32	26.3
OVX-DW-6		133.47	107.16	97.76	80.84	77.08	56.4		45.19	48.88	54.11	46.09	44.67	29.65
OVX-DW-7		78.96	56.4	58.28	56.4	54.52	47		37.39	29.8	22.81	18.85	27.43	25.3
OVX-DW-8		71.44	69.56	65.8	50.76	48.88	48.88		44.94	37.79	37.34	30.056	39.63	34.97
OVX-DW-9		52.21	38.73	42.1	43.79	38.73	35.37		36.25	34.55	33.53	30.31	28.47	36.68

## Sheet: OVX GM
OVX rat Gastric mucosa		Fig 5c
		E2					Phospholipid					relative E2/phospholipid					relative E2/phospholipid (T=20, C=0)=1
		T=0,C=0	T=0, C=500	T=20, C=0	T=20, C=500		T=0, C=0	T=0, C=500	T=20, C=0	T=20, C=500		T=0, C=0	T=0, C=500	T=20, C=0	T=20, C=500		T=0, C=0	T=0, C=500	T=20, C=0	T=20, C=500
OVX-GM-1		71.14	79.33	73.1	126.28		65.26	70.18	61.57	84.96		1.0901	1.13038	1.18727	1.48635		0.91816	0.952085	1	1.25191
OVX-GM-2		70.14	102.85	83.83	132.75		67.72	118.21	87.42	83.73		1.03574	0.870062	0.958934	1.58545		1.08009	0.907322	1	1.65335
OVX-GM-3		64.38	55.91	61.15	68.59		48.04	53.26	50.13	35.51		1.34013	1.04976	1.21983	1.93157		1.09862	0.860577	1	1.58348
OVX-GM-4		76.44	69.02	99.79	119.81		79.38	108.62	115.93	99.22		0.962963	0.635426	0.860778	1.20752		1.11871	0.7382	1	1.40282
OVX-GM-5		41.81	43.74	44.04	75.45		53.26	59.53	44.91	64.75		0.785017	0.734756	0.980628	1.16525		0.800525	0.749271	1	1.18827
OVX-GM-6		68.16	65.17	72.61	92.96		63.71	82.51	67.89	66.84		1.06985	0.789844	1.06952	1.39078		1.0003	0.7385	1	1.30038
OVX-GM-7		75.29	80.48	78.85	105.59		89.88	86.75	78.38	61.66		0.837672	0.927723	1.006	1.71246		0.832679	0.922193	1	1.70225
OVX-GM-8		69.77	77.78	94.72	61.69		58.53	67.93	84.65	68.98		1.19204	1.145	1.11896	0.894317		1.06531	1.02327	1	0.799239
OVX-GM-9		61.26	55.32	53.03	84.41		71.07	65.84	56.44	60.62		0.861967	0.840219	0.939582	1.39244		0.917394	0.894247	1	1.48198
OVX-GM-10		55.66	22.92	71.68	61.69		35.53	22.99	53.3	39.71		1.56656	0.996955	1.34484	1.55351		1.16487	0.741319	1	1.15517
